# Supplementary material for: Evaluation of Quinazolin-2,4-Dione Derivatives as Promising Antibacterial Agents: Synthesis, In Vitro, In Silico ADMET and Molecular Docking Approaches
Source: Molecules. 2024 Nov 22;29(23):5529. doi: 10.3390/molecules29235529 (PMC11643521; doi:10.3390/molecules29235529)
Supplement: Supplementary file 1 [file molecules-29-05529-s001.zip]

Archive with 1 entries (1 files):
- molecules-3251295-supplementary.pdf
